# Supplementary material for: 4D-DIA-Based Quantitative Proteomic Analysis Reveals the Involvement of TRPV2 Protein in Duck Tembusu Virus Replication
Source: Viruses. 2024 Nov 26;16(12):1831. doi: 10.3390/v16121831 (PMC11680370; doi:10.3390/v16121831)
Supplement: Supplementary file 1 [file viruses-16-01831-s001.zip]

Archive with 1 entries (1 files):
- viruses-3289811-supplementary.pdf
